# Supplementary material for: Breaking the cell wall for efficient DNA delivery to diatoms
Source: Nat Commun. 2026 Jan 22;17:1848. doi: 10.1038/s41467-026-68562-6 (PMC12921017; doi:10.1038/s41467-026-68562-6)
Supplement: Supplementary file 3 — Supplementary Data 1 [file 41467_2026_68562_MOESM3_ESM.xlsx]

## Sheet: Sheet1
Supplementary Data 1 – Initial optimization of electroporation parameters for P. tricornutum. Each experiment used 1.0 – 2.0 x 106 cells that had been harvested from liquid cultures. For experiments 60 to 74, transformants were plated on nourseothricin (NTC) and zeocin (ZEO) selection; NTC selection was used for all other experiments. The marker cassettes were generated through PCR amplification,…
Exp	DNA	Size	Growth phase	Amount of DNA (ng)	Voltage	Capacitance (µF)	Resistance (Ohms)	CFUs	Total volume plated
		(kb)			(V)
1	pPtGE27	8.6	EE	306	500	25	400	0	1/10
2	pPtGE27	8.6	EE	306	500	25	400	0	1/10
3	pPtGE27	8.6	EE	324	500	25	400	0	1/10
4	pPtGE27	8.6	EE	390	500	25	400	0	1/10
5	pPtGE27	8.6	EE	306	500	25	400	0	1/10
6	pPtGE31	16.3	EE	468	500	25	400	0	1/10
7	NAT cassette	1.4	EE	606	500	25	400	0	1/10
8	NAT cassette	1.4	EE	792	500	25	400	0	1/10
9	NAT cassette	1.4	EE	462	500	25	400	0	1/10
10	NAT cassette	1.4	EE	462	500	50	400	2	1/10
11	NAT cassette	1.4	EE	462	500	50	150	0	1/10
12	NAT cassette	1.4	EE	462	500	25	400	0	1/10
13	NAT cassette	1.4	EE	462	500	50	400	2	1/10
14	NAT cassette	1.4	EE	462	500	50	150	0	1/10
15	NAT cassette	1.4	EE	462	500	25	400	0	1/10
16	NAT cassette	1.4	EE	462	500	50	400	6	1/10
17	NAT cassette	1.4	EE	462	500	50	150	0	1/10
18	pPtGE27	8.6	EE	750	500	25	400	0	1/10
19	pPtGE27	8.6	EE	750	500	50	400	2	1/10
20	pPtGE27	8.6	EE	750	500	50	150	7	1/10
21	pPtGE31	16.3	EE	660	500	25	400	0	1/10
22	pPtGE31	16.3	EE	660	500	50	400	0	1/10
23	NAT cassette	1.4	EE	462	501	25	400	0	1/10
24	NAT cassette	1.4	EE	462	500	50	400	0	1/10
25	NAT cassette	1.4	EE	774	500	50	150	0	1/10
26	NAT cassette	1.4	EE	774	500	50	150	0	1/10
27	NAT cassette	1.4	EE	1320	500	50	400	1000+	1/10
28	NAT cassette	1.4	EE	1320	500	50	400	1000+	1/10
29	NAT cassette	1.4	EE	1320	500	50	150	657	1/10
30	NAT cassette	1.4	EE	1320	500	50	150	84	1/10
31	NAT cassette	1.4	EE	1320	486	75	150	84	1/10
32	NAT cassette	1.4	EE	1320	486	75	150	122	1/10
33	NAT cassette	1.4	EE	3300	500	50	150	389	1/10
34	NAT cassette	1.4	EE	3300	500	50	150	214	1/10
35	NAT cassette	1.4	EE	3300	487	75	150	67	1/10
36	NAT cassette	1.4	EE	840	500	50	400	0	1/10
37	NAT cassette	1.4	EE	840	500	50	400	0	1/10
38	NAT cassette	1.4	EE	840	500	50	150	0	1/10
39	NAT cassette	1.4	EE	840	500	50	150	0	1/10
40	CAT/NAT cassette	2.2	EE	2172	500	50	400	1	1/10
41	CAT/NAT cassette	2.2	EE	2172	500	50	400	49	1/10
42	CAT/NAT cassette	2.2	EE	2172	500	50	400	37	1/10
43	CAT/NAT cassette	2.2	EE	432	500	50	400	11	1/10
44	CAT/NAT cassette	2.2	EE	432	500	50	400	10	1/10
45	CAT/NAT cassette	2.2	EE	432	500	50	400	5	1/10
46	ShBle/NAT cassette	2	EE	912	500	50	400	0	1/10
47	CAT/NAT cassette	2.2	EE	2172	500	50	400	0	1/10
48	NAT cassette	1.4	EE	834	500	50	400	0	1/10
49	ShBle/NAT cassette	2	EE	312	500	50	400	0	1/10
50	CAT/NAT cassette	2.2	EE	270	500	50	400	0	1/10
51	NAT cassette	1.4	EE	180	500	50	400	0	1/10
52	ShBle/NAT cassette	2	EE	906	500	50	400	25	1/10
53	ShBle/NAT cassette	2	EE	906	500	50	400	28	1/10
54	ShBle/NAT cassette	2	EE	906	500	50	400	18	1/10
55	ShBle/NAT cassette	2	EE	240	500	50	400	5	1/10
56	ShBle/NAT cassette	2	EE	240	500	50	400	6	1/10
57	NAT cassette	1.4	EE	2622	500	50	400	2	1/10
58	CAT/NAT cassette	2.2	EE	588	500	50	400	38	1/10
59	ShBle/NAT cassette	2	EE	1278	500	50	400	120	1/10
60	ShBle/NAT cassette	2	EE	2718	500	50	400	790 (NTC)	1/10
								47 (ZEO)	1/10
61	ShBle/NAT cassette	2	EE	2718	500	50	400	333 (NTC)	1/10
								20 (ZEO)	1/10
62	ShBle/NAT cassette	2	EE	2718	500	50	400	306 (NTC)	1/10
								18 (ZEO)	1/10
63	ShBle/NAT cassette	2	EE	2400	500	50	400	1322 (NTC)	1/10
								195 (ZEO)	1/10
64	ShBle/NAT cassette	2	EE	2400	500	50	400	782 (NTC)	1/10
								107 (ZEO)	1/10
65	ShBle/NAT cassette	2	EE	2400	500	50	400	0 (NTC)	1/10
								0 (ZEO)	1/10
66	ShBle/NAT cassette	2	EE	1734	500	50	400	547 (NTC)	1/10
								82 (ZEO)	1/10
67	ShBle/NAT cassette	2	EE	1734	500	50	400	614 (NTC)	1/10
								93 (ZEO)	1/10
68	ShBle/NAT cassette	2	EE	1734	500	50	400	479 (NTC)	1/10
								53 (ZEO)	1/10
69	ShBle/NAT cassette	2	EE	960	500	50	400	218 (NTC)	1/10
								73 (ZEO)	1/10
70	ShBle/NAT cassette	2	EE	960	500	50	400	95 (NTC)	1/10
								12 (ZEO)	1/10
71	ShBle/NAT cassette	2	EE	960	500	50	400	56 (NTC)	1/10
								14 (ZEO)	1/10
72	ShBle/NAT cassette	2	EE	960	500	50	400	53 (NTC)	1/10
								7 (ZEO)	1/10
73	ShBle/NAT cassette	2	EE	960	500	50	400	52 (NTC)	1/10
								6 (ZEO)	1/10
74	ShBle/NAT cassette	2	EE	960	500	50	400	141 (NTC)	1/10
								13 (ZEO)	1/10
75	NAT cassette	1.6	EE	1080	500	50	400	214	1/10
76	ShBle cassette	1.5	EE	1080	500	50	400	16	1/10
77	PtMt	94.9	EE	849.6	500	50	400	0	1/10
78	ptMt Min	59.8	EE	2688	500	50	400	0	1/10
79	pDMI2	16.4	EE	4056	500	50	400	0	1/10
80	pPtGE31_ΔPtR	10.9	EE	500	500	50	400	3	1/5
81	pPtGE31_ΔPtR	10.9	EE	500	500	50	400	5	1/5
82	pPtGE31_ΔPtR	10.9	LS	500	500	50	400	272	1/2
83	pPtGE31_ΔPtR	10.9	LS	500	500	50	400	265	1/2
84	pPtGE31_ΔPtR	10.9	LS	500	500	50	400	198	1/2
85	pPtGE31_ΔPtR	10.9	LS	500	500	50	400	35	1/2
86	pPtGE31_ΔPtR	10.9	LS	500	500	50	400	26	1/2
87	pPtGE31_ΔPtR	10.9	LS	500	500	50	400	37	1/2
88	pPtGE31_ΔPtR	10.9	LS	500	500	50	400	7	1/2
89	pPtGE31_ΔPtR	10.9	LS	500	500	50	400	256	1/2
