# Supplementary material for: Breaking the cell wall for efficient DNA delivery to diatoms
Source: Nat Commun. 2026 Jan 22;17:1848. doi: 10.1038/s41467-026-68562-6 (PMC12921017; doi:10.1038/s41467-026-68562-6)
Supplement: Supplementary file 4 — Supplementary Data 2 [file 41467_2026_68562_MOESM4_ESM.xlsx]

## Sheet: Sheet1
Supplementary Data 2 – Oligonucleotides used in this study.
Amplicon	Primers (5′ to 3′)	Template	Length (bp)
Amplification of fragments used in electroporation experiments
NAT marker	F:actagcttgattgggatatctcgctcgtgc	pPtGE31	1431
	R:aaaccaaagcggagtgactgcaactaatg
Linearized pPtGE31 plasmid	F:tcgagctggttgccctcgccgctgggctggcggccgtctatggccctgcaaacgcgccag		10944
	R:aaaccaaagcggagtgactgcaactaatgaaaattaaatttttaaggaaggatagagact
	Note: we used phosphorylated and non-phosphorylated versions of these primers
Primers used for screening transformation of P. tricornutum with linearized or circular pPtGE31
Termini region	F:actacctcgactttggctgg	DNA isolated from algal colonies	463
	R:atcatctgtgggaaactcgc
Intact region of the backbone	F:cactgaagactgcgggattg		334
	R:ggcttctcttatggcaaccg
Primers used for two-piece NHEJ assembly of pPtGE31_ShBle in P. tricornutum (non-overlapping fragments)
F1	F:attctcaaaatagcattttcgacatgcggtgctgatttca	pPtGE31_ShBle	5483
	R:gcaacagtttcaatggccagtcggagcatcaggtgtgg
F2	F:tcatgactatgatgtcatagttattgacagcgcgcctaac		6787
	R:cgccgatgctaatcattggcctctaaaaaaacggaagtatcaagaattccagacaaatcagg
Screening junction A	F:ggactggactagcgtttggt	DNA isolated from algal and	238 OR 359
	F:tcccgaatttgctcctccat	E. coli colonies
	R:ctgttccaagtccgcaagtt
Screening junction B	F:gtgttttgctcgtggaaggt		553 OR 432
	R:tcccgaatttgctcctccat
	R:ggactggactagcgtttggt
Primers used for two-piece HR assembly of pPtGE31_ShBle in P. tricornutum (overlapping fragments)
F1	F: GGACTCCCGGACGTTCGT	pPtGE31_ShBle	6626
	R: TCCCGAATTTGCTCCTCCAT
F2	F: TTTGACTACACCTCCGCACT		5964
	R: GTCGCGAGCCCCATCAAC
Junction between F1 and F2	F: ATGTGCTGATTGTTCCCACG	DNA isolated from algal and	300
	R: AAGAGCGTTGATCAATGGCC	E. coli colonies
Primers used for three-piece HR assembly of pPtGE31_ShBle in P. tricornutum (overlapping fragments)
F1	F: GGACTCCCGGACGTTCGT	pPtGE31_ShBle	4106
	R: CGCAGCCGTGTAACCGAG
F2	F: CTATCCGCGTGTGTACCTCT	*pPtGE31	4669
	R: GACACTGAATACGGGGCAAC
F3	F: CTGTGGATTGCTGCTGTGTC	*pPtGE31	3971
	R: GTCGCGAGCCCCATCAAC
Junction between F1 and F2	F: GGGGTTAGTTCGTCATCATTGA	DNA isolated from algal and	379
	R: GAGAGCAGGAAGAGCAAGGT	E. coli colonies
Junction between F2 and F3	F: CTCGGTGTGCGGTTGTATG		298
	R: GGCCATCAAACCACGTCAAA
Primers used for four-piece HR assembly of pPtGE31_ShBle in P. tricornutum (overlapping fragments)
F1	F: GGACTCCCGGACGTTCGT	pPtGE31_ShBle	3137
	R: AGCAACATGGATCTCGCAGA
F2	F: CGCGAATCGTCCAGTCAAAC	*pPtGE31	3638
	R: TCCCGAATTTGCTCCTCCAT
F3	F: TTTGACTACACCTCCGCACT		3030
	R: TGACCATGATTACGCCAAGC
F4	F: GTTGTAAAACGACGGCCAGT		3084
	R: GTCGCGAGCCCCATCAAC
Junction between F1 and F2	F: GGATCTGTCATGGCGGAAAC	DNA isolated from algal and	273
	R: ACTCTTCAATGCCTGCCGTA	E. coli colonies
Junction between F2 and F3	F: CGACTGGCCATTGAAACTGT		400
	R: AAGAGCGTTGATCAATGGCC
Junction between F3 and F4	F: CTCTTCGCTATTACGCCAGC		333
	R: TCACTCATTAGGCACCCCAG
Amplification of fragments to test HDR lengths
NAT-0	F:tcaggggcagggcatgctcatgtagagcgcctgctcgccgtccgaggcggtgccgtcgta	pPtGE31	570
	R:atgaccactcttgacgacacggcttaccggtaccgcaccagtgtcccgggggacgccgag
NAT-20	F:catatatacatttcgacaaaatgaccactcttgacgacacggcttaccggtaccgcacca		610
	R:gcggtgttggtcggcgtcggtcaggggcagggcatgctcatgtagagcgcctgctcgccg
NAT-40	F:gtttgagtttaccaacaacacatatatacatttcgacaaaatgaccactcttgacgacac		650
	R:cgtcgggccgcgtcggaccggcggtgttggtcggcgtcggtcaggggcagggcatgctca
F1 of pPtGE30	F:CCGACGCCGACCAACACCGCCGGTCCGACGCGGCCCGACGGGTCCGAGGCCTCGGAGATC	pPtGE30	8916
	R: GCTCTGGAAAGTGCCTCATC
F2 of pPtGE30	F: TCGTTGAGTGCATTGGTGAC		7018
	R:TTTGTCGAAATGTATATATGTGTTGTTGGTAAACTCAAACAGAGATTATGAGGGAGGCCT
Amplification of fragments to test de novo assembly of synthesized constructs (CytB-eGFP and eGFP-T2A-NAT)
CytB-eGFP	F:AAAAATTAACCAAGTCGACGGTATCGATAATATTCTAGCTGAGGGTACCC	gBlock – synthetic DNA	883
	R:GCCTCGGACCCGTCGGGCCGCGTCGGACCGGCGGTGTTGGTCGGCGTCGG
F1 of pPtGE31_ShBle	F:CCGACGCCGACCAACACCGCCGGTCCGACGCGGCCCGACGGGTCCGAGGCCTCGGAGATC	pPtGE31_ShBle	4957
	R: TCCCGAATTTGCTCCTCCAT
F2 of pPtGE31_ShBle	F: TTTGACTACACCTCCGCACT		7906
	R:GGGTACCCTCAGCTAGAATATTATCGATACCGTCGACTTGGTTAATTTTTCGATTTCG
eGFP-T2A-NAT	F:CATAATCTCTGTTTGAGTTTACCAACAACACATATATACATTTCGACAAAATGGTGAGCA	gBlock – synthetic DNA	1025
	R:CGATTCGTCGTCGGGGAACACCTTGGTCAGGGGCGGGTCCACCGGCACCTCCCGCAGGGT
pPtGE31_ΔPtR w/ incomplete NAT marker	F:aggtgccggtggacccgcccctgaccaaggtgttccccgacgacgaatcggacgacgaa	pPtGE31_ΔPtR	10785
	R:tttgtcgaaatgtatatatgtgttgttggtaaactcaaacagagattatg
Primers used for screening allele 1 and 2 at the PtAPT loci, obtained from the supplementary data in Serif et al. (2018)
Allele non-specific primers	F: TCCTCTGTTCGACTGCTCGT	DNA isolated from algal colonies	~750
	R: ACCAAACTAACGGCCGACC
Allele 1 primers	F: CGACATACCCGGAGGTTAGTT		~611
	R: CGCATCATTATAAAGGGTTTATTCAA
Allele 2 primers	F: CGACATACCCGGAGGTTAGTG		~611
	R: CGCATCATTATAAAGGGTTTATTCAG
Amplification of fragments to generate pPtGE31_ShBle via yeast assembly
Capitalized base pairs share homology to pPtGE31
Lower-case base pairs share homology to p0521S
ShBle ORF with overhangs to insert into pPtGE31	F:AATTTAATTTTCATTAGTTGCAGTCACTCCGCTTTGGTTTcaggattagtgcaattcgagttgaatcactgggaaaaaca	p0521S	1406
	R:TAGACGGCCGCCAGCCCAGCGGCGAGGGCAACCAGCTCGAaaaccaaagcggagtgactgcaactaatgaaaattaaatt
First half of pPtGE31, has an overhang for the ShBle ORF	F:aatttaattttcattagttgcagtcactccgctttggtttTCGAGCTGGTTGCCCTCGCCGCTGGGCTGGCGGCCGTCTA	PtGE31_ΔPtR	5942
	R:GTAAAGACAGATAAACGTAGACTAAAACGAGGTCGCATCAGGGTGCTGGCTTTTCAAGTT
Second half of pPtGE31, has an overhang for the ShBle ORF	F:CGACATCAGTTTGCTCCTGGAGCGACAGTATTGTATAAGGGCGATAAAATGGTGCTTAAC		5260
	R:tgtttttcccagtgattcaactcgaattgcactaatcctgAAACCAAAGCGGAGTGACTGCAACTAATGAAAATTAAATT
*The template pPtGE31 was accidentally used when amplifying fragments F2 and F3 of the three-piece assembly and fragments F2, F3, and F4 of the four-piece assembly. This made no functional changes to the assembled episome.
