# Supplementary material for: Breaking the cell wall for efficient DNA delivery to diatoms
Source: Nat Commun. 2026 Jan 22;17:1848. doi: 10.1038/s41467-026-68562-6 (PMC12921017; doi:10.1038/s41467-026-68562-6)
Supplement: Supplementary file 5 — Supplementary Data 3 [file 41467_2026_68562_MOESM5_ESM.txt]

>Fig2_Circular_C1_Junction
NNNNNNNNNNNNANNNNNATNCNNGCTCTCATGGNGCACCAAAGTTTGGAANTNTNNNCCTTCCTTAATTTTTNNNNNAANGNGNAGTCNNCCGCTNGNTTNNAANGGGTNTNNNNNNNNTGGGGTGGGGGCCGGTTATGGNCTTGCAAANCNNCCAAAAANCCCCTCNAANCCNTGTGGNANNNATCNNGGCCCGCCGNCGGGGTTTANGATNCNTCNNNAAAAACTTGNNCCTTGNTGGN
>Fig2_Circular_C2_Junction
NNNNNNNNNNNNNNGGCATCCTTGCTCTCNTGGTGCACGAACAGTTGGGAGTCTCTATCCTTCCTTAAAAATTTAATTTTCATTAGTTGCAGTCACTCCGCTTTGGTTTTCGAGCTGGTTGCCCTCGCCGCTGGGCTGGCGGCCGTCTATGGCCCTGCAAACGCGCCAGAAACGCCGTCGAAGCCGTGTGCGAGACACCGCGGCCGGCCGCCGGCGTTGTGGATACCTCGCGGAAAACTTGGCCCTCACTGA
>Fig2_Linear_C1_Junction
NNNNNNNNNNNNNGGCATCCTTGCTCTCNTGGTGCACGAACAGTTGGGAGTCTCTATCCTTCCTTAAAAATTTAATTTTCATTTGAAAACACACAAATACACACTTTTCTCTCTTTCTGACCGAAACACCACCACCACCACCACCACCACCATCCACTATCACCATCAACCATCCACTATCACCATCCACTACCACCACAACCTTGTGGATACCTCGCGGAAAACTTGGCCCTCACTGAANANCTCACNNNGAGACNACCGNNTTTGNCTTTCTGNNCCGATGAANANNAAGCAACCTANNCCCNGCCANAAACA
>Fig2_Linear_C2_Junction
NNNNNNNNNNNNNNGGCATCCTTGCTCTCNTGGTGCACGAACAGTTGGGAGTCTCTATCCTTCCTTAAAAATTTAATTTTCATTAGTTGCAGTCACTCCGCTTTGGTTTCGAGCTGGTTGCCCTCGCCGCTGGGCTGGCGGCCGTCTATGGCCCTGCAAACGCGCCAGAAACGCCGTCGAAGCCGTGTGCGAGACACCGCGGCCGGCCGCCGGCGTTGTGGATACCTCGCGGAAAACTTGGCCCTCACTGANATACTACTGCGTTGGCATGGTATTGTAGCAAATGGGGAGCAGGGAAGCGAACCCGAGTCCAAGGCCGGCGCTATAGGGTGGCAAAGCCGGGCATGGCCACCCCAGATAGAATTTGTGCCACCCCAATCATAATATTACAAATAAAAAAGGATCTGTCGCTGTGCACTTGAGCAAGCCACCCTAATTGCTCCAGGGGCGCTTTACAATGGCGACCCTGGCCGTGACCCCACTCCTTGCAGGTGTCTCAGGGTGAGTTGGGATATGCAACAACAAAAAGTTTCTTTACAAGATTCCAGAAACACTGCATTTCAAGCAACACTAGAAGGGATGATTATGTGTAATAAGCTACTATATTGACATCAGGAAGTGCATCATCAATGTGAGATGTTGTGTATTGTTTATATGTGCATAGGTTACCTGTTAAAGAATGGCAGATGTGCCTCACAGTACTCAAAGCTGTTCCTCACACTCTCGTGAAGTTTCAGACTCACAGTAATACGCAACTGGCTGGTTGCCCTCGCCGCTGGGCTGGCGGCCGTCTATGGCCCTGCAAACGCGCCAGAAACGCCGTCGAAGCCGTGTGCGAGACACCGCGGCCGGCCGCCGGCGTTGTGGATACCTCGCGGAAAACTNNCCCNNCACNNGNA
>Fig2_Linear_C6_Junction
NNNNNNNNNNNNNNGGGCATCCTTGCTCTCNTGGTGCACGAACAGTTGGGAGTCTCTATCCTTCCTTAAAAATTTAATTTTCATTAGTTGCAGTCACTCCGCTTTGGTTTCGAGCTGGTTGCCCTCGCCGCTGGGCTGGCGGCCGTCTATGGCCCTGCAAACGCGCCAGAAACGCCGTCGAAGCCGTGTGCGAGACACCGCGGCCGGCCGCCGGCGTTGTGGATACCTCGCGGAAAACTTGGCCCTCACTGAATGAACCGGNGGAAATATGNCNNNTTNTGGTGTGNGGNGCACNAACGTTGGGANGCTCGATCTTCCTANAAANNNAAGTTTATNAGGGGCANACCCCCTTTGGANTTCANTGGNGGCCCCCCCNAAGGCGGNAGGNGGAGGGGCGCGAGACCCCCACCGNNGCATGTGGACCCCACACCCGGAGCGGGN
>Fig2_Linear_C7_Junction
NNNNNNNNNNNAANGGGCATCCTTGCTCTCATGGTGCACGAACAGTTGGGAGTCTCTATCCTTCCTTAAAAATTTAATTTTCATTAGTTGCAGTCACTCCGCTTTGGTGAGCTGGTTGCCCTCGCCGCTGGGCTGGCGGCCGTCTATGGCCCTGCAAACGCGCCAGAAACGCCGTCGAAGCCGTGTGCGAGACACCGCGGCCGGCCGCCGGCGTTGTGGATACCTCGCGGAAAACTTGGCCCTCACTGAANNGCATNTGCCNATGGGCATCCTTGCNCTCNGGNGCANAAANNGGGACTGCTATCTTCTTAAAAATTTAATTTTCNTANNTNATTCCTCCNNTGGTGAGCTGGTTGCCTCCNCNNGNTG
>Fig2_Linear_C8_Junction
NNNNNNNNNNNGNNNNCCTTGCTCTCNGGNGTCGAGCTGATGGGAGTCTCTATCCTTCCGTATAATTTCATTTTCTTTANTTGCGATCGTTCCGCGTTGGTTGCCCTCGCCGCTGGGNTGGCGGCCGGCTATGGNCCTGCGAGCTGGANNAAAAGCCGTCNAAGACAGGTGCGAGATACCGAGNCCGGTCGCCGGCGTTGTGGATACCTCGCGGAAAACATGNNCCTCACTGAGACAGGTCAGTCTCTAGATAACTTACTGCTCTCAGGTCTAGTCAGCCTCCAGATAACCTACTGCTCTCAGGTCTAGTCAGCCTCTAGATAACCTACTGCTCTCATCCTCAGGTCTAGTCAGCCTCTAGATAACCTACTGCTCTCATCCTCAGGTCTAGTCAGCCTCTAGATAACCTACTGCTCTCAGGTCTAGTCAGCCTCTAGATAACCTACTGCTCTCAGGTCTAGTCAGTCTCTAGATAACCTACTGCTCTCAGGTCTAGTCAGCCTCTAGATAACCTACTGCCCTCGGGTCTAGTCAGCCTCTAGATAACCTACTGCTCTCAGGTCTAGTCAGCCTCTAGATAACCTACTGCTCTCAGGTCTAGTCAGCCTCTANATAACCTACTGATCCCATCCTCAGGTCTAGTCAGCCTCTAGATAACCTACTGCTGCCATCCTCAGGTCTAGTCAGCCTCTAGATAACCTACTGCTCTCAGGTCTAGTCAGCCTCTAGATAACCTACGTCGCCGGCCGAAATCGAGCCTGCCCCTCATCTGCCCTCGCCGCTGGGCTGGCGGCCGTCTATGGCCCTGCAAACGCGCCAGANCGCCGTCNAAGCCGTGTGCGAGACACCGCGGCCGGCCGCCGGCGTTGTGGATACCTCGCGGAAACTGGCCCTCACTGN
>Fig2_Linear_C9_Junction
NNNNNNNNNNNNGGCATCCTTGCTCTCATGGTGCACGAACAGTTGGGAGTCTCTATCCTTCCTTAAAAATTTAATTTTCATTAGTTGCAGTCACTCCGCTTTGGTTTTCGAGCTGGTTGCCCTCGCCGCTGGGCTGGCGGCCGTCTATGGCCCTGCAAACGCGCCAGAAACGCCGTCGAAGCCGTGTGCGAGACACCGCGGCCGGCCGCCGGCGTTGTGGATACCTCGCGGAAAACTTGGCCCTCACTGAANNGCNCNNNCNGNATGGGCATCCTAGCTNNNTGGTGCAGNACGNTGGTNNAGTCTCTGTNTNCNTAANAATTTAATTTTATTANGNGCGCCNTCNNNGGTTTTCAGCTTGTTGNNNCCCNCGNGNGTCNNCGCCTATGG
>Fig2_Linear_C10_Junction
NNNNNNNNNNNGGCANCCTTGCTCTCNTGGTGCACGAACAGTTGGGAGTCTCTATCCTTCCTTAAAAATTTAATTTTCATTAGTTGCAGTCACTCCGCTTTGGTTTCGAGCTGGTTGCCCTCGCCGCTGGGCTGGCGGCCGTCTATGGCCCTGCAAACGCGCCAGAAACGCCGTCGAAGCCGTGTGCGAGACACCGCGGCCGGCCGCCGGCGTTGTGGATACCTCGCGGAAAACTTGGCCCTCACTGAAAGCTGCTGGACACCAGCATACTAAACTAAAGCACTGATCATCGGGAAGGAGATCTGAATGACTGCTAAGGCTTGGTCCATACATTCAGAGCTGCTGGACACCAGCATACTAAACTAAAGCACTGATCATTGGGAAGGAGATCTGAATGACTGCTAAGGCTTGGTCCATACATTCAGAGCTGCTGGACACCAGCATACTAAACTAAAGCACTGATCATCGGGAAGGAGATCTGAATGACTGCTAAGGCTTGGTCCATACATTCAGAGCTGCTGGACACCAGCATACTAAACTAAAGCACTGATCATCGGGAAGAATTGTTTTATGGTTCTGAGTTTGAGAAAAAAAAACATAGTTTAGGAGACAAAGCTGGACGATAAATTATGGCCAATGCTGTCTGGCTATGTGTGTCTTTGCTATAAAGGATCTCAGTTGCAATGTGTAAGGGACTCTCAGAGAATTAATTTATAGACACTGAATTGATCTGAGAGTCACAGGGTTGTGATGGAGCTCATATAATTAAAGATGGACTTTGTGATTCGAGCTGGTTGCCCTCGCCGCTGGGCTGGCGGCCGTCTATGGNCCTGCAAACGCGCCANAAACGCCGTCGAAGCCGTGTGCGAGACACCGCGGCCGGNCGCCGGCGTTGTGGATACCTCGCGGAAAACTTGNCCCTCNNNGANNN
>Allele_1_Colony_1
CNNNNNNNNNNNNNNTTCGACTGCTCGTGACTAGAACGTGCTGGGTCTCGAATGACGTCCTCCGCCCATTCTTATCCAT
GTTGACGATGCTCGGCGTAGTTCGCTATCGGAAGAATCCCCTGCGCCAAGTCGCTCTGCTCCTCGTCTTTGTTATCTTT
GTCTCTGTCCAATAGCTTTCTGACCTTTTTATCTTCTACGCGTACCATGACGACAACCAACGGAAGTTCGGCAGCTGTG
CTAGTGAGCGACAAGTACGCCCAGGACGGCGACGAAGCCAAGGAAATTGCCGAGTACCTGCCCTACTTTCCTCCACGCT
TCTACGATATTGGTGGTTTTCTGTACGAGCCCAAAGTCTTTCAAAAGATTGTAGACGTCTTTGTCGATCGGTACCGGGA
AATCGGTGTCGACGTCATTGCGGGGTAAGTCAAGGAAAGTGGGTTGGCCAGCGTGTCTGTGTGACACTTTCTCACCCTC
TAGTGCTTGCACCACGACCACTCCTGTAGTTTGGACGCACGTGGGTTTGTCCTGGGTCCACCAATTGCCCTGGCTTTGA
ATAAACCCNNNNNNN
>Allele_1_Colony_3
CNNNNNNCNNNNTTCGACTGCTCGTGACTAGAACGTGCTGGGTCTCGAATGACGTCCTCCGCCCATTCTTATCCATGTT
GACGATGCTCGGCGTAGTTCGCTATCGGAAGAATCCCCTGCGCCAAGTCGCTCTGCTCCTCGTCTTTGTTATCTTTGTC
TCTGTCCAATAGCTTCCTGACCTTTTTATCTTCTACGCGTACCATGACGACAACCAACGGAAGTTCGGCAGCTGTGCTA
GTGAGCGACAAATACGCCCAGGACGGCGACGAAGCCAAGGAAATTGCCGAGTACCTGCCCTACTTTCCCTTCTTTCTAA
AGGCATTCCACGCTTCTACGATATTGGTGGTTTTCTGTACGAGCCCAAAGTCTTTCAAAAGATTGTAGACGTCTTTGTC
GATCGGTACCGGGAAATCGGTGTCGACGTCATTGCGGGGTAAGTCAAGGAAAGTGGGTTGGCCAGCGTGTCTGTGTGAC
ACTTTCTCACCCTCTAGTGCTTGCACCACGACCACTCCTGTAGTTTGGACGCACGTGGGTTTGTCCTGGGTCCACCAAT
TGCCCTGGCTTTGAATAAACCCNNNNNN
>Allele_1_Colony_6
CNNNNNNNNNNNTNTTCGACTGCTCGTGACTAGAACGTGCTGGGTCTCGAATGACGTCCTCCGCCCATTCTTATCCNTG
TTGACGATGCTCGGCGTAGTTCGCTATCGGAAGAATCCCCTGCGCCAAGTCGCTCTGCTCCTCGTCTTTGTTATCTTTG
TCTCTGTCCAATAGCTTCCTGACCTTTTTATCTTCTACGCGTACCATGACGACAACCAACGGAAGTTCGGCAGCTGTGC
TAGTGAGCGACAAATACGCCCAGGACGGCGACGAAGCCAAGGAAAAGAGAGACAGAAACAGAGAGACAGAAACAGAGAG
ACAGAGGCAGAGAAACAGAGAGACAGAGAGACAGAAACAGAGAGACAGAAACAGAGAGACAGAGAGACAGAGAGACAGA
AACAGAGAGACAGAAACAGAGAGACAGAGAGACAGAGAGAGAGAGAGACAGAAACAGAAAGACACAAACAGAGAGACAG
AAACAGAGAGACAGAAATTTAGCTTACTATGACTGCAGCATTGGTCACTACAGCTTACTATGACTGCAGCATTGGTCAC
TACAGCTTACTATGACTGCAGCATTGGTCACTACAGCTTACTATGACTGCAGCATTGGTCACTACAGCTTACTATGACT
GCAGCATTGGACACTACAGCTTACTATGACTGCAGCATTGGTCACTACAGCTTACTATGACTGCAGCATTGGACACTAC
AGCTTACTATGACTGCAGCATTGGTCACTACAGCTTACTATGACGGCNGCATTGGTCACTACAGCTTCTACGATATTGG
TGGTTTTCTGTACGAGCCCAAAGTCTTTCAAAAGATTGTAGACGTCTTTGTCGATCGGTACCGGGAAATCGGTGTCGAC
GTCATTGCGGGGTAAGTCAAGGAAAGTGGGTTGGCCAGCGTGTCTGTGTGACACTTTCTCACCCTCTAGTGCTTGCACC
ACGACCACTCCTGTAGTTTGGACGCACGTGGGTNNTCCTGNNCCACCAATTGCNCTGGCTTTGANNAANCNNNTNTNNA
TANNNNNNNNNNNNN
>Allele_1_Colony_7
CNNNNNNNCNNNNNCGACTGCTCGTGACTAGAACGTGCTGGGTCTCGAATGACGTCCTCCGCCCATTCTTATCCATGTT
GACGATGCTCGGCGTAGTTCGCTATCGGAAGAATCCCCTGCGCCAAGTCGCTCTGCTCCTCGTCTTTGTTATCTTTGTC
TCTGTCCAATAGCTTCCTGACCTTTTTATCTTCTACGCGTACCATGACGACAACCAACGGAAGTTCGGCAGCTGTGCTA
GTGAGCGACAAATACGCCCAGGACGGCGACGAAGCCAAGGAAATTGCCGAGTACCTGCCCTACTTCTACGATATTGGTG
GTTTTCTGTACGAGCCCAAAGTCTTTCAAAAGATTGTAGACGTCTTTGTCGATCGGTACCGGGAAATCGGTGTCGACGT
CATTGCGGGGTAAGTCAAGGAAAGTGGGTTGGCCAGCGTGTCTGTGTGACACTTTCTCACCCTCTAGTGCTTGCACCAC
GACCACTCCTGTAGTTTGGACGCACGTGGGTTTGTCCTGGGTCCACCAATTGCCCTGGCTTTGAATAAACCCNNNN
>Allele_1_Colony_10_reverse
NNNNNNNNNNNNNNGTGGANCNGGACAACCCACGTGCGTCCAAACTACAGGAGTGGTCGTGGTGCAAGCACTAGAGGGT
GAGAAAGTGTCACACAGACACGCTGGCCAACCCACTTTCCTTGACTTACCCCGCAATGACGTCGACACCGATTTCCCGG
TACCGATCGACAAAGACGTCTACAATCTTTTGAAAGACTTTGGGCTCGTACAGAAAACCACCAATATCGTAGAAGCGTG
GAATCATCTACGACTATTACCTCCCCTTTCTTATCTAGGCACCCTTCAGAGTATACACTACTACTGTACCGGTTCCAGT
CCCCTCTAGACAGATCAGTCTGTGTCTCTAATCCCAAGGATATGTTGCCAGGGTCCATCTCTGTAGCGTAAGAACAAGA
CGGATCCTCACAGGGCAGAGATTTCTTAGATAACAGGGAAAGCTTAGACACAAATCTAAATGTCACAACCCAGTCCCCT
TTACACGCGTTTAGGGAAAGCGTCTTANAAGGCCCCACCGATGTTGACACTAATTCCAGCGTTGTATTAGATCTGTGAA
TGTGCTAGCACCAGCAGTGCGAGCATCCATCTTTTGTGCAAGTGAAGTGATTTAGGAGAAACTGAAAGTATGACTCTTA
TAAATATTTTATATGTCCGGACTTTATATGTCCGGATATGGTCCCTATGACAGAACGTTTATTTTGATTAGTGAATTTA
TGCATTTATCACAGTCCCATCAGGTAGCCTGATTTCAGATGTGTCCATGTAAACAGGATTATTACTGAAATAGTCATTC
TTATAGTAATGGTACGTAGGANGCATGATAGTGGCATCATATGGAGTTGGGTTGGATATAGTAATGGTACGTANGATGC
ATGATAGTGTCATCATATGGAGTTGGGTAGGATATAGTAATGGTACGTAGNATGCATGATAGTGGCATCATATGGAGTT
GGGTAGGATATAGTAATGGTACGTAGNATGCATGATAGTGGCATCATATGGAGTTCGGTTGGNTATAGTAATGGTAGGG
CGACAGTACATCNTCTATNTTCACTGGAATNGTAAGTGAAGCATTATTCCNGTTCAAAATANTTTNGNCTGANNNGAAA
GTAGGGCAGGTACNNCGGCANTNNNNNTCNTCNCNTCNGGNNNNANTTNNNNNTNACTANNNNANCTNCNANTNNNNNN
NGNCNTCANNNNCNNCNNANAANAANNAANGNNNNNNNNNNNNNNNNNNNNTACANNCCANNNNNNNANNNNCNTNNNN
NGNNNTNNNNNTNCNNNNNNNN
>Allele_1_Colony_10
NNNNNNNNNNNNNNNNNNACTGCTCGTGACTAGAACGTGCTGGGTCTCGAATGACGTCCTCCGCCCATTCTTATCCATG
TTGACGATGCTCGGCGTAGTTCGCTATCGGAAGAATCCCCTGCGCCAAGTCGCTCTGCTCCTCGTCTTTGTTATCTTTG
TCTCTGTCCAATAGCTTCCTGACCTTTTTATCTTCTACGCGTACCATGACGACAACCAACGGAAGTTCGGCAGCTGTGC
TAGTGAGCGACAAATACGCCCAGGACGGCGACGAAGCCAAGGAAATTGCCGAGTACCTGCCCTACTTTCCCTTCAGACC
AAAACTATTTTGAACTGGAATAAATGCTTCACTTACAATTCCAGTGAATATAGAAGATGTACTGTCGCCCTACCATTAC
TATATCCAACCGAACTCCATATGATGCCACTATCATGCATCCTACGTACCATTACTATATCCTACCCAACTCCATATGA
TGCCACTATCATGCATCCTACGTACCATTACTATATCCTACCCAACTCCATATGATGACACTATCATGCATCCTACGTA
CCATTACTATATCCAACCCAACTCCATATGATGCCACTATCATGCATCCTACGTACCATTACTATAAGAATGACTATTT
CAGTAATAATCCTGTTTACATGGACACATCTGAAATCAGGCTACCTGATGGGACTGTGATAAATGCATAAATTCACTAA
TCAAAATAAACGTTCTGTCATAGGGACCATATCCGGACATATAAAGTCCGGACATATAAAATATTTATAAGAGTCATAC
TTTCAGTTTCTCCTAAATCACTTCACTTGCACAAAAGATGGATGCTCGCACTGCTGGTGCTAGCACATTCACAGATCTA
ATACAACGCTGGAATTAGTGTCAACATCGGTGGGGCCTTCTAAGACGCTTTCCCTAAACGCGTGTAAAGGGGACTGGGT
TGTGACATTTAGATTTGTGTCTAAGCTTTCCCTGTTATCTAANAAATCTCTGCCCTGTGAGGATCCGTCTTGTNCTTAC
GCTACNNAGATGGACCCTGGNNNNNTATCCTNGGGATAGAGANNNNGACTGATCTGTCTAGAGGGNNTGGNNNNNCAGT
AGTAGTGTATACTCTGANNNGCCTAGANANAAGGGGAGTNNNGNCGTANANNGATCCNNNNTNTACNANNTGGNNGNTT
NNNNNNANNNNCNNNANN
>Allele_2_Colony_1
NNNNNNNNNNNNNNNTTCGACTGCTCGTGACTAGAACGTGCTGGGTCTCGAATGACGTCCTCCGCCCATTCTTATCCAT
GTTGACGATGCTCGGCGTAGTTCGCTATCGGAAGAATCCCCTGCGCCAAGTCGCTCTGCTCCTCGTCTTTGTTATCTTT
GTCTCTGTCCAATAGCTTTCTGACCTTTTTATCTTCTACGCGTACCATGACGACAACCAACGGAAGTTCGGCAGCTGTG
CTAGTGAGCGACAAGTACGCCCAGGACGGCGACGAAGCCAAGGAAATTGCCGAGTACCTGCCCTACTTTCCTCCACGCT
TCTACGATATTGGTGGTTTTCTGTACGAGCCCAAAGTCTTTCAAAAGATTGTAGACGTCTTTGTCGATCGGTACCGGGA
AATCGGTGTCGACGTCATTGCGGGGTAAGTCAAGGAAAGTGGGTTGGCCAGCGTGTCTGTGTGACACTTTCTCACCCTC
TAGTGCTTGCACCACGACCACTCCTGTAGTTTGGACGCACGTGGGTTTGTCCTGGGTCCACCAATTGCCCTGGCTCTGA
ATAAACCCNNNNNNNNNGATGCGA
>Allele_2_Colony_4
NNNNNNNNNNCNNNGTTCGACTGCTCGTGACTAGAACGTGCTGGGTCTCGAATGACGTCCTCCGCCCATTCTTATCCAT
GTTGACGATGCTCGGCGTAGTTCGCTATCGGAAGAATCCCCTGCGCCAAGTCGCTCTGCTCCTCGTCTTTGTTATCTTT
GTCTCTGTCCAATAGCTTTCTGACCTTTTTATCTTCTACGCGTACCATGACGACAACCAACGGAAGTTCGGCAGCTGTG
CTAGTGAGCGACAAGTACGCCCAGGACGGCGACGAAGCCAAGGAAATTGCCGAGTACCTGCCCTACTTTCCCTTCACTA
TACTGTTTTTATTTATTTACTTTTCTGCTCTTTTGCACACCAATATCTCTAAGGCATTCCACGCTTCTACGATATTGGT
GGTTTTCTGTACGAGCCCAAAGTCTTTCAAAAGATTGTAGACGTCTTTGTCGATCGGTACCGGGAAATCGGTGTCGACG
TCATTGCGGGGTAAGTCAAGGAAAGTGGGTTGGCCAGCGTGTCTGTGTGACACTTTCTCACCCTCGAGTGCTTGCACCA
CGACCACTCCTGTAGTTTGGACGCACGTGGGTTTGTCCTGGGTCCACCAATTGCCCTGGCTCTGAATAAACCCNNNNNN
NNNGNANNGCGA
>Allele_2_Colony_5
NNNNNNNNNNNNNNNCGACTGCTCGTGACTAGAACGTGCTGGGTCTCGAATGACGTCCTCCGCCCATTCTTATCCATGT
TGACGATGCTCGGCGTAGTTCGCTATCGGAAGAATCCCCTGCGCCAAGTCGCTCTGCTCCTCGTCTTTGTTATCTTTGT
CTCTGTCCAATAGCTTTCTGACCTTTTTATCTTCTACGCGTACCATGACGACAACCAACGGAAGTTCGGCAGCTGTGCT
AGTGAGCGACAAGTACGCCCAGGACGGCGACGAAGCCAAGGAAATTGCCGAGTACCTGCCCTACTTTCCCTTCAAAAGG
CATTCCACGCTTCTACGATATTGGTGGTTTTCTGTACGAGCCCAAAGTCTTTCAAAAGATTGTAGACGTCTTTGTCGAT
CGGTACCGGGAAATCGGTGTCGACGTCATTGCGGGGTAAGTCAAGGAAAGTGGGTTGGCCAGCGTGTCTGTGTGACACT
TTCTCACCCTCGAGTGCTTGCACCACGACCACTCCTGTAGTTTGGACGCACGTGGGTTTGTCCTGGGTCCACCAATTGC
CCTGGCTCTGAATAAACCCNNNNNNNNGGATGCG
>Allele_2_Colony_6
NNNNNNNNNNNNNGTTCGACTGCTCGTGACTAGAACGTGCTGGGTCTCGAATGACGTCCTCCGCCCATTCTTATCCATG
TTGACGATGCTCGGCGTAGTTCGCTATCGGAAGAATCCCCTGCGCCAAGTCGCTCTGCTCCTCGTCTTTGTTATCTTTG
TCTCTGTCCAATAGCTTTCTGACCTTTTTATCTTCTACGCGTACCATGACGACAACCAACGGAAGTTCGGCAGCTGTGC
TAGTGAGCGACAAGTACGCCCAGGACGGCGACGAAGCCAAGGAAATTGCCGAGTACCTGCCCTACTTTCCCTTCCCAAA
GGCATTCCACGCTTCTACGATATTGGTGGTTTTCTGTACGAGCCCAAAGTCTTTCAAAAGATTGTAGACGTCTTTGTCG
ATCGGTACCGGGAAATCGGTGTCGACGTCATTGCGGGGTAAGTCAAGGAAAGTGGGTTGGCCAGCGTGTCTGTGTGACA
CTTTCTCACCCTCGAGTGCTTGCACCACGACCACTCCTGTAGTTTGGACGCACGTGGGTTTGTCCTGGGTCCACCAATT
GCCCTGGCTCTGAATAAACCCNNNNNNNNGGATGCGA
>Allele_2_Colony_7
CNNNNNNNNNNNNNNNTCGACTGCTCGTGACTAGAACGTGCTGGGTCTCGAATGACGTCCTCCGCCCATTCTTATCCAT
GTTGACGATGCTCGGCGTAGTTCGCTATCGGAAGAATCCCCTGCGCCAAGTCGCTCTGCTCCTCGTCTTTGTTATCTTT
GTCTCTGTCCAATAGCTTTCTGACCTTTTTATCTTCTACGCGTACCATGACGACAACCAACGGAAGTTCGGCAGCTGTG
CTAGTGAGCGACAAGTACGCCCAGGACGGCGACGAAGCCAAGGAGGTTTTCTGTACGAGCCCAAAGTCTTTCAAAAGAT
TGTAGACGTCTTTGTCGATCGGTACCGGGAAATCGGTGTCGACGTCATTGCGGGGTAAGTCAAGGAAAGTGGGTTGGCC
AGCGTGTCTGTGTGACACTTTCTCACCCTCGAGTGCTTGCACCACGACCACTCCTGTAGTTTGGACGCACGTGGGTTTG
TCCTGGGTCCACCAATTGCCCTGGCTCTGAATAAACCCTTTANNNNGATGCGANNACCNNGGGGCCCACCGGGGAAAAA
AAAGGGGNTCNNNNNGGGCCCNCCNGGGAAAAAAAAGGGGNTNCCNNNGGGCCCCCCNGGGAAAAAAAAGGGNTTTCNA
AAANNCCCANCNTTTTTTTCNNNNNNTTTTACACCCCNCCCCNGAANNGNNNTGGAAAACCCCCNTTTTNNAANNAAAA
NGCCNNNNCCCCTTTTNNNAAAANANNNCCCCCCNANANNCGCNNNNNNNNANNNGGGGGGTTNNNNNNNANCCCNANN
NNTTTAAAAANATTGGNANNNNTTTTTNCANNNNNNCCGGGAAANNNGNNNNNNNNNNTNTNNNGGNAANNCAANNAAA
NNGGGTGGNNNNNNGNNNNNNNNANNTTTTNCCCCCNNGNGGGNNNNCNCNNNNNNNNTNNNNNNNGNNNNNNNGGGTT
TNNNNGGNNNNCCNNNNCCNNNNNNNNNNNNCNNNNNNNNNNNGGN
>Allele_2_Colony_8
CNNNNNNNNNNNNNTTCGACTGCTCGTGACTAGAACGTGCTGGGTCTCGAATGACGTCCTCCGCCCATTCTTATCCATG
TTGACGATGCTCGGCGTAGTTCGCTATCGGAAGAATCCCCTGCGCCAAGTCGCTCTGCTCCTCGTCTTTGTTATCTTTG
TCTCTGTCCAATAGCTTTCTGACCTTTTTATCTTCTACGCGTACCATGACGACAACCAACGGAAGTTCGGCAGCTGTGC
TAGTGAGCGACAAGTACGCCCAGGACGGCGACGAAGGCATTCCACGCTTCTACGATATTGGTGGTTTTCTGTACGAGCC
CAAAGTCTTTCAAAAGATTGTAGACGTCTTTGTCGATCGGTACCGGGAAATCGGTGTCGACGTCATTGCGGGGTAAGTC
AAGGAAAGTGGGTTGGCCAGCGTGTCTGTGTGACACTTTCTCACCCTCGAGTGCTTGCACCACGACCACTCCTGTAGTT
TGGACGCACGTGGGTTTGTCCTGGGTCCACCAATTGCCCTGGCTCTGAATAAACCCTTNTNNNNNGATGCGA
>Allele_2_Colony_9
NNNNNNNNNNNCNNNNNTCGACTGCTCGTGACTAGAACGTGCTGGGTCTCGAATGACGTCCTCCGCCCATTCTTATCCA
TGTTGACGATGCTCGGCGTAGTTCGCTATCGGAAGAATCCCCTGCGCCAAGTCGCTCTGCTCCTCGTCTTTGTTATCTT
TGTCTCTGTCCAATAGCTTTCTGACCTTTTTATCTTCTACGCGTACCATGACGACCACCAACGGAAGTTCGGCAGCTGT
GCTAGTGAGCGACAAGTACGCCCAGGACGGCGACGAAGCCAAGGAAATTGCCGAGTACCTGCCCTACTTTCCCTTCAAC
AGTCTATGACTAGGGTGGCTGGAGCCTTTGACAATTTTTAGGGCCTTCCTCTGACACCGCCTGGCTTCCTGCCAAAGGC
ATTCCACGCTTCTACGATATTGGTGGTTTTCTGTACGAGCCCAAAGTCTTTCAAAAGATTGTAGACGTCTTTGTCGATC
GGTACCGGGAAATCGGTGTCGACGTCATTGCGGGGTAAGTCAAGGAAAGTGGGTTGGCCAGCGTGTCTGTGTGACACTT
TCTCACCCTCGAGTGCTTGCACCACGACCACTCCTGTAGTTTGGACGCACGTGGGTTTGTCCTGGGTCCACCAATTGCC
CTGGCTCTGAATAAACCCNNTNNN
