# Supplementary material for: Breaking the cell wall for efficient DNA delivery to diatoms
Source: Nat Commun. 2026 Jan 22;17:1848. doi: 10.1038/s41467-026-68562-6 (PMC12921017; doi:10.1038/s41467-026-68562-6)
Supplement: Supplementary file 10 — Source Data [file 41467_2026_68562_MOESM10_ESM.xlsx]

## Sheet: Fig 1E
Experiment 1
Number of cells per RXN (x10^8)	3
Experimental plates	Negative control (1/2 plated)	pPtGE31_ΔPtR (1/2 plated)	pPtGE31_ΔPtR (1/10 plated)	Total estimate	Efficiency of PU vs PT
Liquid, untreated	0	53	N/A	106
Liquid, treated	0	380	71	735
Plated, untreated	0	120	N/A	240
Plated, treated cells (estimated via quadrant sampling)	0	10829	2983	25744	107.267
1 cm^2 quadrant sampling of plated, treated cells	Quadrant 1	Quadrant 2	Quadrant 3	Quadrant 4	Quadrant 5	Average # cells per cm^2	Total estimate (plate area = 55.42 cm^2)
1/10 plated volume	58	62	44	45	52	52.2	2892.92
1/2 plated volume	215	159	158	259	186	195.4	10829.1
Experiment 2
Number of cells per RXN (x10^8)	1.5
Experimental plates	Negative control (1/2 plated)	pPtGE31_ΔPtR (1/2 plated)	pPtGE31_ΔPtR (1/10 plated)	Total estimate	Efficiency of PU vs PT
Liquid, untreated cells	0	30	N/A	60
Liquid, treated cells	0	73	13	138
Plated, untreated cells	0	89	N/A	178
Plated, treated cells (estimated via quadrant sampling)	0	4012	1496	11492	64.5618
1 cm^2 quadrant sampling of plated, treated cells	Quadrant 1	Quadrant 2	Quadrant 3	Quadrant 4	Quadrant 5	Average # cells per cm^2	Total estimate (plate area = 55.42 cm^2)
1/10 plated volume	21	29	18	31	36	27	1496.34
1/2 plated volume	85	71	57	88	61	72.4	4012.41
Experiment 3
Number of cells per RXN (x10^8)	1.5
Experimental plates	Negative control (1/2 plated)	pPtGE31_ΔPtR (1/2 plated)	pPtGE31_ΔPtR (1/10 plated)	Total estimate	Efficiency of PU vs PT
Liquid, untreated cells	0	74	N/A	148
Liquid, treated cells	0	241	41	446
Plated, untreated cells	0	29	N/A	58
Plated, treated cells (estimated via quadrant sampling)	0	10984	4168	31824	548.69
1 cm^2 quadrant sampling of plated, treated cells	Quadrant 1	Quadrant 2	Quadrant 3	Quadrant 4	Quadrant 5	Average # cells per cm^2	Total estimate (plate area = 55.42 cm^2)
1/10 plated volume	70	94	90	73	49	75.2	4167.58
1/2 plated volume	191	216	166	204	214	198.2	10984.2
Experiment 4
Number of cells per RXN (x10^8)	1.5
Experimental plates	Negative control (1/2 plated)	pPtGE31_ΔPtR (1/2 plated)	pPtGE31_ΔPtR (1/10 plated)	Total estimate	Efficiency of PU vs PT
Liquid, untreated cells	0	26	N/A	52
Liquid, treated cells	0	43	4	63
Plated, untreated cells	0	20	N/A	40
Plated, treated cells (estimated via quadrant sampling)	0	7636.88	2449.56	19884.7	497.117
1 cm^2 quadrant sampling of plated, treated cells	Quadrant 1	Quadrant 2	Quadrant 3	Quadrant 4	Quadrant 5	Average # cells per cm^2	Total estimate (plate area = 55.42 cm^2)
1/10 plated volume	64	45	41	33	38	44.2	2449.56
1/2 plated volume	81	170	168	140	130	137.8	7636.88
Experiment 5
Number of cells per RXN (x10^8)	1.5
Experimental plates	Negative control (1/2 plated)	pPtGE31_ΔPtR (1/2 plated)	pPtGE31_ΔPtR (1/10 plated)	pPtGE31_ΔPtR (1/20 plated)	pPtGE31_ΔPtR (1/50 plated)	Total estimate	Efficiency of PU vs PT
Liquid, untreated cells	0	7	N/A	N/A	N/A	14
Liquid, treated cells	0	13	1	N/A	N/A	18
Plated, untreated cells	0	13	N/A	N/A	N/A	26
Plated, treated cells (estimated via quadrant sampling)	0	8024.82	2305.47	813	375	18528.6	712.638
1 cm^2 quadrant sampling of plated, treated cells	Quadrant 1	Quadrant 2	Quadrant 3	Quadrant 4	Quadrant 5	Average # cells per cm^2	Total estimate (plate area = 55.42 cm^2)
1/10 plated volume	35	32	40	68	33	41.6	2305.47
1/2 plated volume	119	131	160	155	159	144.8	8024.82
	Mean CFUs per reaction	Standard deviation	Standard error of the mean	Efficiency (CFUs/# of cells)
Liquid untreated pPtGE31_PtR transformants	76	44.5533	19.9249	4.22222e-07
Liquid treated pPtGE31_PtR transformants	280	308.044	137.761	1.55556e-06
Plated untreated pPtGE31_PtR transformants	108.4	96.0625	42.9604	6.02222e-07
Plated treated pPtGE31_PtR transformants	21494.7	12169.2	5442.24	0.000119415
Average # of cells per transformation (X10^8)	1.8

## Sheet: Fig 1F
Experiment 1
Number of cells per RXN (x10^8)	0.985
	1/2 vol.	1/10 vol.	Estimate (per RXN)
Negative	0	N/A
1 ng	1	N/A	2
10 ng	237	N/A	474
100 ng	573	N/A	1146
500 ng	TMTC	1133	11330		TMTC = "too many to count" reliably, instead counted the 1/10 reaction plate (with or wihtout quadrant sampling, as needed)
1000 ng	TMTC	1192	11920
Experiment 2
Number of cells per RXN (x10^8)	1.06
	1/2 vol.	1/10 vol.	Estimate (per RXN)
Negative	0	N/A
1 ng	4	N/A	8
10 ng	129	N/A	258
100 ng	1164	N/A	2328
500 ng	TMTC	911	9110
1000 ng	TMTC	1149	11490
Experiment 3
Number of cells per RXN (x10^8)	1.67
	1/2 vol.	1/10 vol.	Estimate (per RXN)
Negative	0	N/A	0
1 ng	0	N/A	0
10 ng	32	N/A	64
100 ng	106	N/A	212
500 ng	TMTC	351	3510
1000 ng	TMTC	675	6750
Experiment 4
Number of cells per RXN (x10^8)	1.23
	1/2 vol.	1/10 vol.	Estimate (per RXN)
Negative	0	N/A	0
1 ng	9	N/A	18
10 ng	346	N/A	692
100 ng	1246	N/A	2492
500 ng	TMTC	2848.59	28485.9
1000 ng	TMTC	3635.55	36355.5
1 cm^2 quadrant sampling	Quadrant 1	Quadrant 2	Quadrant 3	Quadrant 4	Quadrant 5	Average # cells per cm^2	Total estimate (plate area = 55.42 cm^2)
500 ng, 1/10 plated	48	56	56	41	56	51.4	2848.59
1000 ng, 1/10 plated	57	65	73	74	59	65.6	3635.55
	Mean CFUs per reaction	Standard deviation	Standard error of the mean	CFUs per ng DNA
1 ng	7	8.0829	4.04145	7
10 ng	372	271.21	135.605	37.2
100 ng	1544.5	1071.76	535.878	15.445
500 ng	13109	10766.4	5383.2	26.2179
1000 ng	16628.9	13358.1	6679.04	16.6289
Average # of cells per transformation (X10^8)	1.23625
